# Supplementary material for: Effects of an educational intervention on oral hygiene and self-care among people with mental illness in Japan: a longitudinal study
Source: BMC Oral Health. 2017 Apr 27;17:81. doi: 10.1186/s12903-017-0372-7 (PMC5408366; doi:10.1186/s12903-017-0372-7)
Supplement: Additional file 1: — Pre-questionnaire and post-questionnaire. (XLSX 22 kb) [file 12903_2017_372_MOESM1_ESM.xlsx]

## Sheet: Fig1Pre-questionnaire
Questionnaire: Pre
			Please stop when the mood is not good in the answer.
The number that applies to the following questions ○, please fill in the ( ).
１ Name				（ ）
２ Gender				1. Male		2. Female
３ Age				1. 10s		2. 20s
				3. 30s		4. 40s
				5. 50s		6. ≥ 60
４ Body weight				（ ）㎏
Height				（ ）cm
５ Education				1. Junior High
				2. High school graduate
				3. Vocational school
				4. Junior college
				5. University graduate
				6. Graduate school
６ Monthly income				1. < 3 million yen
（Including disability pension）				2. 3–4 million yen
				3. 5–9 million yen
				4. 10–15 million yen
				5. > 15 million yen
７ Mental illness				1. Schizophrenia
				2. Mood disorder
				3．Other disease
				4. Unknown
８ Duration of mental illness				1. < 1 year		2. 1-2 years
				3. 3-4 years
				4. 5-10 years		5. > 10 years
９ Mental hospital visits				1. Once a week
				2. Once every two weeks
				3. Once a month
				4. Other（ ）
１０ Total length of mental hospitalization				1. < 1 year
				2. ≥ 1 and < 5 years
				3. ≥ 5 years
１１ Side effects of drugs
1	Yes			1. Dry mouth		2. Salivation
	（Multiple answers possible）			3. Tremor
				4. Other （ ）
2	No
１２ I'm not motivated.				1. Strongly agree
I want to lie down.				2. Agree
				3. Disagree
				4. Strongly disagree
１３ Do you have an oral health problem?
1. Yes
１ Concerned about occlusion				1. Yes		2. No
2	Concerned about appearance			1. Yes		2. No
３ Concerned about speech				1. Yes		2. No
４ Bad breath				1. Yes		2. No
５ Pain				1. Yes		2. No
６ Other （ ）				1. Yes		2. No
2. No
１４ Number of teeth				1. ≤ 19		2. ≥ 20
(Include gold teeth, also post crown)
１５ Do you have any false teeth ?				1. Yes		2. No
１６ Do you clench your back teeth?				1. Yes
(including your own teeth or dentures)				2. It is clenching either one.
				3. No
１７ Do you will see blood when you brush				1. Always		2. Sometimes
your teeth ?				3. No
１８ Swollen and flabby gums				1. Yes		2. No
１９ Are your teeth sensitive to cold foods ?				1. Always		2. Sometimes
				3. No
２０ Do you have a family dentist ?				1. Yes		2. No
２１ I am being too busy to see a dentist				1. Yes		2. No
sometimes.
２２ Do you have received the treatment
of comorbidities ?
1. Yes
1. Are you receiving treatment for cardiovascular disease?				1. Yes		2. No
2. Do you have received the treatment of stroke?				1. Yes		2. No
3. Are you receiving treatment for diabetes?				1. Yes		2. No
2. None
２３ I had family members or other familiar				1. Yes		2. Yes and no
persons who were interested in dental				3. No
health.
２４ Do you have confidence in your teeth?				1. Yes		2. Yes and no
				3. No
２５ Do you brush your teeth in the psychiatric				1. Always		2．Sometimes
day care center?				3. No
		Please stop when the mood is not good in the answer.
				（to be continue）
２６ Daily consumption of sweets
1. Yes
（Multiple answers）				1. Sweets		2. Fruit
				3. Ice- cream		4. Cola
				5. Coffee
				6. Coffee with sugar
2. No
２７ Smoking				1. Yes		2. No
２８ Smoking is related to periodontal disease.				1. Smoking increases susceptibility
				to periodontal disease
				2. Neither agree nor disagree
				3. Smoking is not related to
				periodontal disease
２９ Do you Brush your teeth after meals ?				1. Every day		2. Some times
				3. No
３０ Do you polish your teeth before going to bed at night ?				1. Every day		2. Some times
				3. No
３１Do you use of fluoride toothpaste ?				1. Yes		2. No
				3. Unaware of toothpaste content
３２ Do you use the interdental brush or dental floss ?				1. Every day		2. Some time
				3. No
３３ Do you chew well when eating?				1. Every day		2. Sometimes
				3. No
３４ I had dental calculus removed or a				1. Yes		2. No
teeth cleaning in the last year.
３５ Frequency of visits to the dentist
		1. Go on a regular basis; When there is nothing to worry about
		2. Go early; When you have a concern
		3. When there is a worrying symptom
		4. When there are multiple symptoms
３６ I had received proper brushing				1. Yes		2. No
instructions at a dental clinic.
３７ Routine dental checkup at least once per year.				1. Yes		2. No
				Thank you very much.

## Sheet: Fig2Post-questinnaire
Questionnaire: Post
		Please stop when the mood is not good in the answer.
The number that applies to the following questions ○, please fill in the ( ).
１ Name				（ ）
２ Side effects of drugs
1	Yes			1. Dry mouth		2. Salivation
	（Multiple answers possible）			3. Tremor
				4. Other （ ）
2	No
３ I'm not motivated.				1. Strongly agree		2. Agree	3. Disagree
I want to lie down.				4. Strongly disagree
４ Do you have an oral health problem?
1. Yes
１ Concerned about occlusion				1. Yes		2. No
2	Concerned about appearance			1. Yes		2. No
３ Concerned about speech				1. Yes		2. No
４ Bad breath				1. Yes		2. No
５ Pain				1. Yes		2. No
６ Other （ ）				1. Yes		2. No
2. No
５ Do you clench your back teeth?				1. Yes
(including your own teeth or dentures)				2. It is clenching either one.
				3. No
６ Do you will see blood when you brush				1. Always	2. Sometimes		3. No
your teeth ?
７ Swollen and flabby gums				1. Yes	2. No
８ Are your teeth sensitive to cold foods ?				1. Always	2. Sometimes		3. No
９ Do you brush your teeth in the psychiatric				1. Always	2．Sometimes		3. No
day care center?
１０ Daily consumption of sweets
1. Yes
（Multiple answers）				1. Sweets		2. Fruit
				3. Ice- cream		4. Cola
				5. Coffee
				6. Coffee with sugar
2. No
		Please stop when the mood is not good in the answer.
				（to be continue）
１１ Smoking				1. Yes		2. No
１２ Smoking is related to periodontal disease.				1. Smoking increases susceptibility to periodontal disease
				2. Neither agree nor disagree
				3. Smoking is not related to periodontal disease
１３ Do you Brush your teeth after meals ?				1. Every day		2. Some times		3. No
１４ Do you polish your teeth before going to bed				1. Every day		2. Some times		3. No
at night ?
１５ Do you use of fluoride toothpaste ?				1. Yes		2. No
				3. Unaware of toothpaste content
１６ Do you use the interdental brush or dental				1. Every day		2. Some time		3. No
floss ?
１７ Do you chew well when eating?				1. Every day		2. Sometimes		3. No
１８ I had dental calculus removed or a				1. Yes		2. No
teeth cleaning in the last three months.
１９ Frequency of visits to the dentist
		1. Go on a regular basis; When there is nothing to worry about
		2. Go early; When you have a concern
		3. When there is a worrying symptom
		4. When there are multiple symptoms
２０ How many times did you read the instruction				1．I wasn't able to read the text.
booklet at home?				2．I read the text once or twice.
				3．I read the text over 10 times.
２１ I understood the instruction booklet.				1．Strongly agree
				2．Agree
				3．Disagree
						Thank you very much.
